# Supplementary material for: Exploiting mechanisms for hierarchical branching structure of lung airway
Source: PLoS One. 2024 Aug 30;19(8):e0309464. doi: 10.1371/journal.pone.0309464 (PMC11364422; doi:10.1371/journal.pone.0309464)
Supplement: S1 Data — (XLSX) [file pone.0309464.s006.xlsx]

## Sheet: Fig 1A
S1 Data. Curvature and ERK activity of E12.5 explant in Fig 1A
ROI ID	X coordinate	Y coordinate	Curvature (µm-1)	ERK activity
1	250.457	369.781
2	260.4	368.538
3	272.83	368.538		3.463
4	285.26	369.781		3.369
5	295.203	372.267	-0.0164754	3.199
6	302.661	377.239	-0.0126215	3.096
7	308.876	383.454	-0.0072693	3.255
8	316.334	388.426	-0.00189657	3.411
9	322.549	394.64	0.00360984	3.397
10	330.006	399.612	0.0074664	3.412
11	336.221	404.584	0.00917091	3.426
12	344.922	408.313	0.0104908	3.681
13	352.38	413.285	0.0136879	3.796
14	363.566	414.528	0.0144365	3.71
15	373.51	417.014	0.0183206	3.687
16	385.94	417.014	0.0236206	3.846
17	395.883	414.528	0.025573	3.703
18	403.341	409.556	0.0329299	3.712
19	409.556	403.341	0.0355139	3.771
20	414.528	395.883	0.0386909	3.624
21	418.257	387.183	0.0390746	3.387
22	415.771	377.239	0.037438	3.707
23	412.042	368.538	0.0312983	3.636
24	405.827	362.323	0.0243975	3.479
25	399.612	356.109	0.0174868	3.268
26	389.669	352.38	0.00738479	3.376
27	382.211	347.408	0.00334389	3.386
28	372.267	344.922	-0.00569383	3.083
29	363.566	341.193	-0.020425	2.982
30	357.351	334.978	-0.0322998	2.784
31	349.894	330.006	-0.0565178	2.88
32	344.922	322.549	-0.0660667	3.371
33	348.651	313.848	-0.0532623	3.286
34	353.623	306.39	-0.0444065	3.426
35	361.08	301.418	-0.0309565	3.627
36	371.024	298.932	-0.0184805	3.475
37	379.725	295.203	-0.0164141	3.113
38	392.154	295.203	-0.010231	2.986
39	403.341	296.446	0	3.236
40	414.528	297.689	0.00355685	3.287
41	424.471	300.175	0.0168688	3.706
42	435.658	301.418	0.0345877	4.022
43	443.116	296.446	0.0395671	3.603
44	450.574	291.475	0.0453884	3.769
45	454.303	282.774	0.0422075	3.614
46	454.303	270.344	0.0311294	3.206
47	453.06	259.158	0.028026	3.205
48	448.088	251.7	0.0187866	3.037
49	441.873	245.485	0.0112931	3.053
50	436.901	238.027	0.00675171	2.947
51	430.686	231.812	0.00425082	3.171
52	424.471	225.598	0.00699623	3.24
53	418.257	219.383	0.0130314	3.217
54	413.285	211.925	0.0190587	3.534
55	404.584	208.196	0.0200705	3.434
56	394.64	205.71	0.018873	3.33
57	382.211	205.71	0.0124416	3.282
58	371.024	206.953	0.000507874	3.318
59	361.08	209.439	-0.010613	3.188
60	351.137	211.925	-0.022187	2.977
61	338.707	211.925	-0.0345402	2.831
62	332.492	203.224	-0.02852	2.764
63	327.52	195.766	-0.0183968	2.782
64	322.549	188.309	-0.00539318	3.177
65	320.063	178.365	0.0156293	3.434
66	315.091	170.907	0.0237271	3.593
67	308.876	164.692	0.0267252	3.441
68	300.175	160.964	0.0289797	3.574
69	287.746	160.964	0.0225925	3.503
70	276.559	162.207	0.0246691	3.264
71	265.372	163.449	0.0302964	3.554
72	257.915	168.421	0.0260643	3.633
73	250.457	173.393	0.0254416	3.623
74	247.971	183.337	0.0158105	3.389
75	246.728	194.524	0.00249602	3.571
76	241.756	201.981	0.00332141	3.416
77	238.027	210.682	0.00679276	3.2
78	234.298	219.383	0.0154728	3.249
79	230.569	228.083	0.0225459	3.324
80	229.326	239.27	0.0245647	3.462
81	235.541	245.485	0.0161901	3.432
82	240.513	252.943	0.00378061	3.115
83	242.999	262.886	-0.00389097	2.971
84	247.971	270.344	-0.0183972	2.961
85	252.943	277.802	-0.0353405	3.006
86	252.943	290.232	-0.0529791	2.73
87	250.457	300.175	-0.0657425	3.033
88	244.242	306.39	-0.0620889	2.949
89	231.812	306.39	-0.050209	3.127
90	221.869	303.904	-0.0351435	3.373
91	213.168	300.175	0	3.174
92	206.953	293.96	-0.00581472	2.978
93	200.738	287.746	0.00580904	2.817
94	194.524	281.531	0.0182557	2.991
95	184.58	279.045	0.0253622	3.545
96	175.879	275.316	0.0311281	3.683
97	163.449	275.316	0.0300243	3.777
98	155.992	280.288	0.0237149	3.606
99	149.777	286.503	0.019768	3.649
100	143.562	292.717	0.0124006	3.626
101	136.104	297.689	0.014431	3.703
102	131.132	305.147	0.0152653	3.707
103	127.404	313.848	0.0145678	3.747
104	122.432	321.306	0.017015	3.829
105	122.432	333.735	0.0114882	3.82
106	122.432	346.165	0.0111469	4.012
107	122.432	358.594	0.0127996	3.998
108	124.918	368.538	0.0107502	3.748
109	127.404	378.482	0.0134769	3.413
110	132.375	385.94	0.011784	3.546
111	137.347	393.397	0.00773004	3.728
112	142.319	400.855	0.00817383	3.667
113	148.534	407.07	0.00843933	3.617
114	154.749	413.285	0.0124725	3.758
115	159.721	420.743	0.0207085	3.745
116	167.178	425.714	0.0248695	3.871
117	177.122	428.2	0.0293176	3.817
118	184.58	428.2	0.0329859	4.134
119	195.766	426.957	0.0272547	4.179
120	204.467	423.228	0.0224059	3.867
121	210.682	417.014	0.0178305	3.785
122	216.897	410.799	0.0150796	3.612
123	221.869	403.341	0.00699809	3.571
124	228.083	397.126	0.00140931	3.522
125	231.812	388.426	-0.00936413	3.56
126	235.541	379.725	-0.0204964	3.447
127	241.756	373.51	-0.023677	3.407
128	250.457	369.781		3.331
129	260.4	368.538		3.312
130	272.83	368.538
131	285.26	369.781
(Bold numbers indicate values ​​used to plot the graph in Fig 1A.)
