# Supplementary material for: Exploiting mechanisms for hierarchical branching structure of lung airway
Source: PLoS One. 2024 Aug 30;19(8):e0309464. doi: 10.1371/journal.pone.0309464 (PMC11364422; doi:10.1371/journal.pone.0309464)
Supplement: S2 Data — (XLSX) [file pone.0309464.s007.xlsx]

## Sheet: Fig 1B
S2 Data. Curvature and ERK activity of E13.5 explant in Fig 1B
ROI ID	X coordinate	Y coordinate	Curvature (µm-1)	ERK activity
1	337.792	274.918
2	331.628	281.082
3	324.231	286.014		2.609
4	318.067	292.178		2.507
5	314.368	300.807	-0.0193358	2.588
6	310.67	309.437	-0.0170673	2.682
7	308.204	319.3	-0.0136261	2.813
8	309.437	330.395	-0.00656804	2.76
9	310.67	341.49	-0.000137591	2.642
10	309.437	352.586	0.00435438	2.887
11	310.67	363.681	0.00937768	2.959
12	310.67	376.009	0.0174114	2.891
13	306.972	384.639	0.0177966	2.93
14	302.04	392.036	0.0184179	2.854
15	299.575	401.899	0.0293107	2.807
16	292.178	406.83	0.0230374	2.811
17	286.014	412.994	0.0251734	3.037
18	278.617	417.925	0.0250092	3.145
19	267.521	419.158	0.020019	2.953
20	257.659	421.624	0.0274755	3.072
21	246.564	422.856	0.0367186	3.138
22	235.468	421.624	0.0426184	3.142
23	229.304	415.46	0.0361699	3.212
24	225.606	406.83	0.0266835	3.137
25	225.606	394.502	0.0102608	3.066
26	224.373	383.406	-0.0011172	3.071
27	220.674	374.777	0.000159651	3.113
28	218.209	364.914	0.00239012	3.166
29	214.51	356.284	0.00957464	2.986
30	212.045	346.422	0.0113845	2.817
31	212.045	332.861	0.0101553	2.839
32	214.51	322.998	0.0091106	2.992
33	216.976	313.136	0.0116856	2.962
34	216.976	300.807	0.0185005	3.122
35	219.442	290.945	0.0244092	3.123
36	224.373	283.548	0.025885	3.066
37	233.003	279.85	0.0170773	3.077
38	239.167	273.686	0.00871873	2.915
39	246.564	268.754	-0.00172377	2.843
40	253.96	263.823	-0.0173052	2.839
41	261.357	258.892	-0.0471696	2.889
42	267.521	252.728	-0.101785	2.872
43	272.453	245.331	-0.0822817	2.664
44	267.521	237.934	-0.0618981	2.57
45	258.892	234.235	-0.037043	2.664
46	249.029	231.77	-0.00894464	2.832
47	241.632	226.838	0.00332343	2.873
48	233.003	223.14	0.0143814	2.929
49	225.606	218.209	0.0188302	2.938
50	219.442	212.045	0.0185415	2.995
51	213.277	205.881	0.0205526	3.032
52	209.579	197.251	0.0202142	3.07
53	207.113	187.388	0.0209629	3.183
54	204.648	177.526	0.0231343	3.174
55	203.415	166.43	0.0296897	2.961
56	207.113	157.801	0.0323358	2.969
57	212.045	150.404	0.027969	2.857
58	216.976	143.007	0.0278606	2.705
59	224.373	138.076	0.0153522	2.697
60	233.003	134.377	0.00871936	2.781
61	240.399	129.446	0.0123742	2.902
62	250.262	126.98	0.0091435	3.023
63	256.426	120.816	0.0209923	2.947
64	265.056	117.118	0.0258897	2.895
65	276.151	118.35	0.0248121	2.928
66	287.247	119.583	0.0267616	2.877
67	294.643	124.515	0.0151594	2.801
68	304.506	126.98	0.0189733	2.794
69	310.67	133.144	0.018686	2.87
70	315.601	140.541	0.0131047	2.795
71	325.464	143.007	0.0231857	2.777
72	327.929	152.869	0.013997	2.879
73	330.395	162.732	0.00715537	2.854
74	334.094	171.362	3.16738e-07	2.939
75	335.326	182.457	-0.0321583	2.632
76	339.025	191.087	-0.0649147	2.556
77	343.956	198.484	-0.0916876	2.742
78	352.586	202.182	-0.0682426	2.648
79	359.983	197.251	-0.0508051	2.528
80	366.147	191.087	-0.0340708	2.687
81	369.845	182.457	-0.015482	2.781
82	374.777	175.06	-0.00482321	2.759
83	379.708	167.663	-0.00157298	2.842
84	383.406	159.033	0.00677668	2.886
85	388.338	151.637	0.00990061	2.917
86	393.269	144.24	0.0182836	2.854
87	398.2	136.843	0.0243697	2.871
88	408.063	129.446	0.0257889	3.164
89	416.692	125.747	0.0228626	3.143
90	427.788	124.515	0.0171292	2.848
91	438.883	123.282	0.0160129	2.847
92	449.978	124.515	0.0157951	2.829
93	462.307	124.515	0.0225705	2.946
94	472.169	126.98	0.0287086	3.023
95	479.566	131.911	0.0304685	3.035
96	484.497	139.308	0.0281659	3.226
97	489.429	146.705	0.0265225	3.106
98	491.894	156.568	0.0227467	3.073
99	493.127	167.663	0.0221287	3.027
100	491.894	178.759	0.022503	3.111
101	488.196	187.388	0.0174895	3.06
102	484.497	196.018	0.0144708	3.118
103	479.566	203.415	0.0128948	3.004
104	473.402	209.579	0.00869448	2.844
105	468.471	216.976	0.016804	2.894
106	463.539	224.373	0.0191977	2.966
107	456.143	229.304	0.0153445	2.752
108	448.746	234.235	0.0133387	2.606
109	437.65	235.468	-0.00326889	2.752
110	429.021	239.167	0.0103771	2.88
111	421.624	244.098	0.0031695	2.93
112	414.227	249.029	0.00326825	2.783
113	409.295	256.426		2.781
114	401.899	261.357		2.96
115	394.502	267.521
116	385.872	271.22
(Bold numbers indicate values ​​used to plot the graph in Fig 1B.)
