# Supplementary material for: Exploiting mechanisms for hierarchical branching structure of lung airway
Source: PLoS One. 2024 Aug 30;19(8):e0309464. doi: 10.1371/journal.pone.0309464 (PMC11364422; doi:10.1371/journal.pone.0309464)
Supplement: S3 Data — (XLSX) [file pone.0309464.s008.xlsx]

## Sheet: Fig 1C
S3 Data. Curvature and ERK activity of E14.5 explant in Fig 1C
ROI ID	X coordinate	Y coordinate	Curvature (µm-1)	ERK activity
1	382.173	282.315
2	374.777	277.384
3	368.612	271.22		3.053
4	372.311	279.85		3.118
5	372.311	290.945	-0.0143951	3.017
6	371.078	302.04	0.0216445	3.104
7	369.845	313.136	0.0401004	2.857
8	362.448	318.067	0.0369641	2.851
9	355.051	322.998	0.0384337	2.771
10	346.422	326.697	0.0396912	2.844
11	335.326	324.231	0.0326253	3.221
12	325.464	321.765	0.0299676	2.991
13	318.067	316.834	0.0208533	2.692
14	313.136	309.437	0.0099778	2.771
15	309.437	300.807	-6.08363e-07	3.02
16	303.273	294.643	0.000152409	3.224
17	295.876	289.712	0.0111367	3.228
18	289.712	283.548	0.0272742	3.174
19	283.548	277.384	0.045382	3.133
20	282.315	268.754	0.0468397	3.257
21	286.014	260.125	0.038593	3.042
22	292.178	253.96	0.025812	2.875
23	298.342	247.796	0.00804002	3.055
24	304.506	241.632	-0.00725017	2.98
25	311.903	236.701	-0.025834	3.007
26	319.3	231.77	-0.0419122	3.073
27	321.765	221.907	-0.0491365	2.95
28	318.067	213.277	-0.0416057	3.188
29	313.136	205.881	-0.0263412	3.376
30	306.972	199.716	-0.00925866	2.943
31	299.575	194.785	0.00451763	2.758
32	293.411	188.621	0.012664	2.961
33	288.479	181.224	0.0178079	3.013
34	284.781	172.594	0.0197561	2.858
35	281.082	162.732	0.0207284	2.905
36	281.082	152.869	0.0204532	3.146
37	282.315	145.472	0.0228957	3.179
38	284.781	135.61	0.0236425	3.295
39	288.479	126.98	0.0216643	3.125
40	294.643	119.583	0.0210922	3.206
41	303.273	115.885	0.0152566	3.106
42	310.67	110.954	0.0146918	2.876
43	318.067	106.022	0.0158468	2.784
44	327.929	103.557	0.0151768	3.024
45	337.792	101.091	0.0203201	2.942
46	348.887	102.324	0.017495	2.836
47	357.517	104.789	0.0141344	2.969
48	364.914	107.255	0.0137211	3.005
49	372.311	112.186	0.0106429	2.928
50	380.941	115.885	0.0170266	2.993
51	388.338	120.816	0.0229689	3.032
52	394.502	126.98	0.0233418	2.932
53	399.433	134.377	0.024819	3
54	400.666	145.472	0.0154163	2.891
55	399.433	156.568	-0.00583318	2.572
56	399.433	168.896	-0.0260502	2.747
57	396.967	178.759	-0.0407151	2.96
58	401.899	183.69	-0.0376121	2.848
59	414.227	183.69	-0.0210602	2.91
60	425.322	186.155	-0.00278702	3.099
61	435.185	188.621	0.0132923	3.247
62	443.814	192.32	0.0199	3.037
63	451.211	197.251	0.0201407	3.074
64	457.375	203.415	0.0218457	2.977
65	461.074	212.045	0.0185569	2.799
66	464.772	220.674	0.0180825	2.861
67	468.471	229.304	0.0199341	3.003
68	468.471	241.632	0.0185791	2.98
69	467.238	252.728	0.0203997	3.128
70	463.539	261.357	0.0181097	3.23
71	458.608	268.754	0.014754	3.217
72	453.677	276.151	0.0163025	2.924
73	447.513	282.315	0.0150708	2.93
74	441.349	288.479	0.0197577	3.09
75	433.952	293.411	0.0240123	3.023
76	424.089	295.876	0.0248703	2.988
77	414.227	298.342	0.0270684	2.935
78	405.597	295.876	0.0215806	3.006
79	396.967	292.178	0.00216122	3.066
80	389.57	287.247	0.00147237	3.081
81	382.173	282.315	0.000672876	3.024
82	374.777	277.384		3.075
83	368.612	271.22		3.053
84	372.311	279.85
85	372.311	290.945
(Bold numbers indicate values ​​used to plot the graph in Fig 1C.)
