# Supplementary material for: Exploiting mechanisms for hierarchical branching structure of lung airway
Source: PLoS One. 2024 Aug 30;19(8):e0309464. doi: 10.1371/journal.pone.0309464 (PMC11364422; doi:10.1371/journal.pone.0309464)
Supplement: S4 Data — (XLSX) [file pone.0309464.s009.xlsx]

## Sheet: Fig 2A
S4 Data. ERK activity of lung epithelial cysts in Fig 2A
Sample ID	Stage	FGF10 concentration (µg/mL)	ERK activity	ROI area (µm2)
1	E13.5	2.13333	2.31879	1514.17
2	E13.5	2.13333	2.22924	1899.9
3	E13.5	2.13333	2.4671	2881.9
4	E13.5	2.13333	2.34042	2513.26
5	E13.5	2.13333	2.30307	2841.7
6	E13.5	2.13333	2.47236	4597.29
7	E13.5	2.13333	2.53208	4418.22
8	E13.5	2.13333	2.37778	6350.36
9	E13.5	0.533333	2.11132	1435.71
10	E13.5	0.533333	2.04121	1515.53
11	E13.5	0.533333	1.61771	5050.61
12	E13.5	0.133333	2.00606	3306.67
13	E13.5	0.133333	1.97577	5972.01
14	E13.5	0.133333	2.0265	5878.2
15	E13.5	0.0333333	2.39289	1802.99
16	E13.5	0.0333333	1.40172	2739.34
17	E13.5	0.0333333	1.03469	6731.24
18	E13.5	0.0333333	1.23538	9729.48
19	E13.5	0.0333333	1.49	13265.9
20	E14.5	2.13333	2.17273	483.111
21	E14.5	2.13333	1.74641	3111.17
22	E14.5	2.13333	1.91133	1025.1
23	E14.5	2.13333	1.80899	1032.55
24	E14.5	2.13333	1.79286	762.88
25	E14.5	2.13333	1.75653	6698.69
26	E14.5	2.13333	1.82007	1717.8
27	E14.5	2.13333	2.09324	727.409
28	E14.5	2.13333	2.05987	863.541
29	E14.5	0.533333	2.32612	1424.02
30	E14.5	0.533333	2.32791	2354.29
31	E14.5	0.533333	2.27193	668.786
32	E14.5	0.533333	2.15236	514.224
33	E14.5	0.533333	2.29296	1877.17
34	E14.5	0.533333	2.36514	544.738
35	E14.5	0.533333	2.1731	756.687
36	E14.5	0.533333	1.67277	1262.97
37	E14.5	0.533333	1.77323	3518.9
38	E14.5	0.533333	2.12686	426.377
39	E14.5	0.533333	2.04458	455.696
40	E14.5	0.133333	1.53529	2282.39
41	E14.5	0.133333	1.65549	623.808
42	E14.5	0.133333	1.59672	586.516
43	E14.5	0.133333	1.40975	1903.96
44	E14.5	0.133333	1.40342	1960.67
45	E14.5	0.0333333	1.88468	1150.26
46	E14.5	0.0333333	1.83135	2011.04
47	E14.5	0.0333333	1.82723	3103.44
48	E14.5	0.0333333	1.87191	564.647
49	E14.5	0.0333333	1.85038	2951.27
50	E14.5	0.0333333	1.85861	2033.17
51	E14.5	0.0333333	1.88325	1412.66
52	E14.5	0.0333333	1.85509	1476.4
53	E14.5	0.0333333	2.04451	599.303
(Bold numbers indicate values ​​used to plot the graph in Fig 2A.)
