# Supplementary material for: Exploiting mechanisms for hierarchical branching structure of lung airway
Source: PLoS One. 2024 Aug 30;19(8):e0309464. doi: 10.1371/journal.pone.0309464 (PMC11364422; doi:10.1371/journal.pone.0309464)
Supplement: S5 Data — (XLSX) [file pone.0309464.s010.xlsx]

## Sheet: Fig 2B
S5 Data. FGF10 uptake of lung epithelial cysts in Fig 2B
Sample ID	Stage	FGF10 concentration (µg/mL)	FGF10 uptake	ROI area (µm2)
1	E13.5	2.13	32.2056	2954.67
2	E13.5	2.13	30.6707	932.62
3	E13.5	2.13	25.4965	3310.96
4	E13.5	2.13	25.87	1946.82
5	E13.5	2.13	23.2433	1324.21
6	E13.5	2.13	18.9615	2149.89
7	E13.5	2.13	38.6735	2934.79
8	E13.5	2.13	29.0728	3523.63
9	E13.5	2.13	43.153	3082.69
10	E13.5	2.13	31.2263	3071.2
11	E13.5	2.13	21.8927	2340.81
12	E13.5	2.13	31.0906	2064.04
13	E13.5	2.13	29.5752	2573.19
14	E13.5	2.13	18.408	1940.13
15	E13.5	2.13	40.4994	2031.65
16	E13.5	0.53	18.1615	1421.21
17	E13.5	0.53	18.8053	1901.91
18	E13.5	0.53	11.4661	1328.32
19	E13.5	0.53	13.3285	2111.16
20	E13.5	0.53	11.9186	1187.63
21	E13.5	0.53	9.99536	2819.8
22	E13.5	0.53	17.04	3828.17
23	E13.5	0.53	18.4316	3959.44
24	E13.5	0.53	20.9309	1670.56
25	E13.5	0.53	14.9005	1674.67
26	E13.5	0.53	8.58822	596.212
27	E13.5	0.53	18.8005	3594.58
28	E13.5	0.13	7.59366	1788.81
29	E13.5	0.13	25.0177	1707.58
30	E13.5	0.13	8.99332	3444.97
31	E13.5	0.13	9.92839	2581.42
32	E13.5	0.13	6.94205	943.074
33	E13.5	0.13	6.01435	1244.86
34	E13.5	0.13	6.41504	2213.82
35	E13.5	0.03	10.0851	1851.53
36	E13.5	0.03	4.59205	1142.21
37	E13.5	0.03	15.7488	1613.49
38	E13.5	0.03	7.86075	1102.62
39	E13.5	0.03	8.014	2444.49
40	E13.5	0.03	5.80157	2904.46
41	E13.5	0.03	6.99958	890.805
42	E13.5	0.03	8.72894	827.054
43	E13.5	0.01	5.28861	2658.53
44	E13.5	0.01	5.89233	2166.86
45	E14.5	1.55	48.0097	10405.7
46	E14.5	1.55	55.6764	6332.98
47	E14.5	1.55	59.4165	17037.2
48	E14.5	1.55	55.3924	6464.25
49	E14.5	1.55	57.1917	4187.02
50	E14.5	0.77	32.2328	4354.97
51	E14.5	0.77	30.4122	7130.9
52	E14.5	0.77	30.0535	6833.73
53	E14.5	0.77	32.0868	4512.12
54	E14.5	0.77	36.6402	5451.08
55	E14.5	0.38	26.9203	5012.02
56	E14.5	0.38	23.3132	5632.91
57	E14.5	0.38	32.6407	5706.6
58	E14.5	0.38	21.931	4072.03
59	E14.5	0.38	22.938	6627.23
60	E14.5	0.19	30.2329	5924.42
61	E14.5	0.19	23.37	3287.65
62	E14.5	0.19	24.3132	6564.16
63	E14.5	0.19	33.3362	2512.35
64	E14.5	0.19	28.6997	3991.66
65	E14.5	0.09	22.7013	3990.63
66	E14.5	0.09	18.3461	5123.59
67	E14.5	0.09	25.6375	3220.47
68	E14.5	0.09	18.3566	4108.02
69	E14.5	0.04	19.8194	18268.5
70	E14.5	0.04	22.1879	7620.68
71	E14.5	0.04	21.4158	6657.9
72	E14.5	0.04	24.254	3064.35
73	E14.5	0.04	23.1447	4162.35
74	E14.5	0.02	22.057	4605.01
75	E14.5	0.02	23.6258	3773.33
76	E14.5	0.02	19.6382	4322.92
77	E14.5	0.02	22.1523	4105.28
78	E14.5	0.02	25.6356	3061.95
(Bold numbers indicate values ​​used to plot the graph in Fig 2B.)
